# Supplementary material for: Evaluating relationships between seed morphological traits and seed dormancy in Chenopodium quinoa Willd
Source: Front Plant Sci. 2023 Oct 20;14:1161165. doi: 10.3389/fpls.2023.1161165 (PMC10623317; doi:10.3389/fpls.2023.1161165)
Supplement: Supplementary Table 1 — ABA-dose responses and assigned dormancy categories for 189 quinoa varieties at physiological maturity. [file Table_1.xlsx]

## Sheet: Sheet1
			ABA Dose Response at Physiological Maturity
Sample Number	Variety Name	Dormany Type	No Hormone	0 μM ABA; STDV	0.1 μM ABA	0.1 μM ABA; STDV	1 μM ABA	1 μM ABA; STDV	10 μM ABA	10 μM ABA; STDV
9	QQ74	ND	100	0	100	0	100	0	100	0
13	D-12081	SD	0	0	0	0	0	0	0	0
16	CHEN-89	ND	100	0	100	0	100	0	100	0
21	D-12353	ND	100	0	100	0	100	0	100	0
22	CHEN-339	ND	100	0	100	0	100	0	100	0
27	CHEN-358	ND	100	0	100	0	100	0	100	0
30	D-12021	ND	100	0	86.7	11.55	100	0	73.3	23.1
31	D-10003	ND	100	0	100	0	100	0	100	0
34	CHEN-349	ND	100	0	100	0	100	0	86.7	11.55
35	D-11965	ND	100	0	100	0	100	0	100	0
38	D-11973	ND	80	17.32	86.7	15.28	70	17.32	86.7	15.28
40	D-11918	ND	83.3	5.77	100	0	96.7	5.77	73.3	11.55
41	D-12177	ND	93.3	11.55	66.7	30.55	100	0	93.3	11.55
42	Ames-13748	ND	100	0	100	0	100	0	90	11.55
43	CHEN-470	ND	100	0	100	0	100	0	100	0
45	D-12401	WD	73.3	5.77	86.7	11.55	76.7	15.28	66.7	32.15
46	CHEN-65	ND	100	0	100	0	73.3	11.55	100	0
48	CHEN-413	ND	100	5.77	100	15.28	100	15.28	80	25.17
50	CHEN-69	ND	96.7	5.77	93.3	5.77	90	10	80	10
51	CHEN-384	WD	73.3	11.55	70	17.32	70	10	16.7	5.77
52	D-12363	ND	96.7	5.77	100	0	93.3	11.55	70	10
53	D-11936	MD	30	10	36.7	20.82	10	0	13.3	15.28
54	D-12225	WD	70	42.43	60	56.57	50	70.71	60	56.57
55	D-12183	ND	100	0	100	0	100	0	96.7	5.77
56	D-9977	ND	100	17.32	100	5.77	100	5.77	100	0
58	D-9973	ND	100	0	100	0	100	0	100	0
60	D-12214	ND	93.3	5.77	93.3	11.55	83.3	15.28	40	17.32
64	D-12160	ND	100	0	90	10	60	20	60	40
65	CHEN-423	WD	60	0	100	0	60	0	40	0
66	D-12350	SD	0	0	0	0	0	0	0	0
67	D-9985	ND	100	0	100	0	100	0	100	0
69	CHEN-205	WD	60	53	86.7	23.1	96.7	5.77	26.7	11.55
75	PI-665272	ND	100	0	100	0	100	0	100	0
76	CHEN-424	ND	86.7	23.1	86.7	11.55	80	0	86.7	11.55
77	03-21-072RM	ND	100	0	100	0	100	0	86.7	11.55
79	D-12416	ND	100	0	86.7	23.1	86.7	11.55	100	0
81	CHEN-298	ND	100	0	100	0	66.7	41.63	73.3	23.1
82	D-12123	ND	100	0	100	0	100	0	100	0
83	CHEN-429	ND	100	0	100	0	76.7	5.77	100	0
84	D-11943	ND	100	0	100	0	100	0	100	0
85	D-11953	ND	100	0	100	0	100	0	100	0
86	D-12251	ND	93.3	11.55	100	0	100	0	23.3	20.82
88	D-11935	ND	100	0	100	0	100	0	100	0
90	D-12179	SD	3.3	5.77	0	0	3.3	5.77	0	5.77
92	CHEN-225	ND	96.7	5.77	90	10	80	10	100	0
93	D-12038	ND	96.7	5.77	86.7	15.28	100	0	100	0
94	D-12256	WD	60	28.29	50	14.14	50	28.29	20	28.29
96	D-12162	WD	56.7	45.1	53.3	30.55	46.7	41.63	20	10
98	CHEN-224	ND	100	0	90	10	100	0	70	10
99	D-12359	ND	80	0	60	0	100	0	60	0
101	CHEN-350	ND	100	0	93.3	11.55	100	0	96.7	5.77
102	D-12122	ND	96.7	5.77	90	10	93.3	11.55	93.3	5.77
103	D-10005	ND	100	0	100	0	100	0	100	0
104	CHEN-404	ND	96.7	5.77	96.7	5.77	93.3	5.77	63.3	5.77
105	CHEN-412	ND	100	0	100	0	100	0	100	0
106	D-12182	ND	96.7	5.77	96.7	5.77	96.7	5.77	93.3	5.77
107	D-12222	ND	100	0	100	0	70	37.95	75	37.82
110	D-12420	ND	100	0	100	0	100	0	100	0
111	CHEN-220	ND	76.7	11.55	73.3	25.17	83.3	5.77	83.3	20.82
113	CHEN-344	ND	100	0	100	0	100	0	96.7	5.77
114	D-12409	ND	100	0	93.3	11.55	86.7	5.77	83.3	15.28
117	CHEN-112	ND	100	0	96.7	5.77	100	0	90	10
119	PI-478418	WD	63.3	30.55	93.3	11.55	100	0	86.7	11.55
120	CHEN-197	ND	100	0	93.3	11.55	90	10	66.7	15.28
121	CHEN-330	ND	100	0	100	0	100	0	100	0
123	D-12413	ND	100	0	100	0	96.7	5.77	93.3	11.55
124	D-11893	SD	0	0	0	0	0	0	0	0
126	CHEN-256	SD	0	0	0	0	0	0	0	0
127	D-12060	ND	80	10	60	26.46	80	10	60	0
129	D-12201	ND	93.3	11.5	93.3	11.5	83.3	11.5	93.3	11.5
130	CHEN-218	ND	100	0	100	0	83.3	15.28	36.7	35.19
131	D-12258	ND	90	10	100	0	100	0	93.3	11.55
132	D-12357	ND	100	0	100	0	100	0	100	0
133	CHEN-389	ND	100	0	86.7	5.77	100	0	100	0
136	CICA-127	ND	100	0	100	0	100	0	100	0
138	D-12411	ND	100	0	100	0	100	0	70	5.77
139	PI-478414	WD	53.3	28.87	63.3	15.28	43.3	40.41	43.3	15.28
140	CHEN-140	ND	93.3	11.55	90	10	93.3	5.77	53.3	20.82
141	PI-510537	WD	63.3	15.28	50	17.32	43.3	15.28	50	10
142	D-12020	WD	73.3	11.55	50	5.77	46.7	10	36.7	11.55
143	D-12268	WD	73.3	23.1	66.7	5.77	66.7	5.77	70	17.32
145	Ames-13725	ND	100	0	100	0	73.3	11.55	100	0
147	D-12387	ND	93.3	5.77	90	10	96.7	5.77	96.7	5.77
150	D-12176	ND	100	0	100	0	100	0	100	0
151	CHEN-144	ND	100	0	100	0	100	0	100	0
152	CHEN-376	ND	100	0	93.3	11.55	100	0	100	0
153	D-11960	ND	100	0	100	0	100	0	100	0
154	D-12037	ND	100	0	40	0	100	0	100	0
155	CHEN-382	ND	93.3	11.55	93.3	11.55	96.7	5.77	100	0
158	D-12166	ND	100	0	100	0	100	0	100	0
159	CHEN-155	ND	100	0	100	0	100	0	100	0
160	D-12184	ND	100	0	96.7	5.77	93.3	11.55	80	0
161	PI-614881	ND	100	0	100	0	100	0	100	0
162	CHEN-400	ND	100	0	100	0	100	0	100	0
164	CHEN-299	WD	53.3	23.1	96.7	5.77	80	34.64	80	34.34
166	CHEN-159	ND	100	0	100	0	100	0	100	0
168	CHEN-430	ND	100	0	100	0	100	0	100	0
169	CHEN-417	ND	100	0	100	0	100	0	100	0
171	CHEN-91	ND	100	0	100	0	100	0	100	0
172	CHEN-199	ND	100	0	100	0	100	0	100	0
175	CHEN-226	WD	70	52	73.3	23.1	80	17.32	73.3	25.17
176	CHEN-222	ND	90	10	86.7	15.28	90	17.32	73.3	25.17
180	CHEN-71	ND	100	0	93.3	5.77	100	0	100	0
181	CHEN-162	ND	100	0	80	0	100	0	86.7	23.1
182	Ames-13758	ND	100	0	100	0	100	0	96.7	5.77
183	CHEN-147	ND	100	0	93.3	11.55	100	0	100	0
185	D-9994	ND	100	0	100	0	100	0	93.3	11.55
186	654	ND	100	0	100	0	100	0	93.3	11.55
189	CHEN-219	ND	100	0	100	0	100	0	100	0
190	CHEN-471	ND	93.3	11.55	40	20	53.3	11.55	53.3	23.1
195	CHEN-128	ND	100	0	100	0	100	0	100	0
196	Ames-13730	ND	100	0	96.7	5.77	93.3	11.55	100	0
197	D-12211	ND	100	0	100	0	100	0	100	0
198	D-12341	ND	93.3	11.55	100	0	93.3	11.55	80	10
200	Ratuqui	ND	80	0	86.7	11.55	73.3	11.55	86.7	11.55
201	PI-478408	ND	100	0	100	0	100	0	100	0
202	Ames-13728	WD	73.3	23.1	93.3	11.55	66.7	30.55	46.7	11.55
203	CHEN-322	MD	40	0	60	0	26.7	23.1	16.7	23.1
205	CHEN-354	ND	100	0	100	0	100	0	100	0
206	Ames-13753	MD	40	37.42	30	26.46	13.3	11.55	23.3	20.82
207	D-10004	WD	66.7	30.55	80	34.64	53.3	50.33	80	0
208	Ames-13760	ND	90	10	100	0	100	0	96.7	5.77
209	D-12208	ND	100	0	100	0	100	0	96.7	5.77
210	D-12320	ND	100	0	100	0	100	0	93.3	11.55
211	D-12036	ND	93.3	11.55	80	17.32	100	0	86.7	23.1
212	CHEN-465	ND	80	26.46	53.3	45.1	50	50	63.3	55.1
213	CHEN-174	ND	100	0	100	0	100	0	73.3	5.77
214	PI-510543	ND	86.7	5.77	73.3	23.1	83.3	15.28	76.7	15.28
215	D-12014	ND	93.3	11.55	100	0	100	0	80	10
221	CHEN-291	SD	0	0	0	0	3.3	5.77	0	0
223	PI-614880	WD	73.3	20.82	66.7	11.55	60	20	46.7	41.63
225	PI-614882	ND	100	0	100	0	76.7	15.28	100	0
226	Ames-12734	MD	33.3	25.17	13.3	15.28	6.67	11.55	13.3	23.1
227	D-12405	ND	93.3	11.5	100	0	73.3	11.5	100	0
229	SALCEDO-INIA	ND	100	0	100	0	100	0	100	0
230	PI-584524	ND	100	0	100	0	100	0	100	0
231	D-12393	WD	66.7	35.12	53.3	30.55	43.3	20.82	26.7	28.87
236	BO-46-2	ND	83.3	11.55	63.3	5.77	93.3	11.55	76.7	5.77
240	D-11924	SD	6.7	5.77	6.7	30.55	0	0	3.3	5.77
244	PI-634924	ND	100	0	100	0	93.3	11.5	90	1
246	REAL	WD	70	10	50	0	50	20	53.3	5.77
249	B0-40	SD	3.3	5.77	0	0	6.7	5.77	0	0
250	PI-614887	WD	65	45.1	66	40	55	45.83	60	45.83
252	PI-665283	WD	86.7	23.1	40	26.46	30	26.46	23.3	25.17
256	PI-614888	ND	76.7	20.1	80	10	93.3	11.55	63.3	5.77
258	Ames-13749	ND	100	0	100	0	100	0	100	0
260	BO-63	ND	100	0	100	0	100	0	100	0
261	Ames-13729	ND	100	0	100	0	100	0	86.7	23.1
262	CHEN-66	ND	100	0	86.7	15.28	90	17.32	96.7	5.77
264	PI-634919	ND	86.7	11.55	40	20	86.7	23.1	93.3	11.55
265	PUC-MIX-RED	ND	100	0	100	0	100	0	96.7	5.77
266	Ames-13740	ND	100	0	100	0	100	0	100	0
267	D-12431	ND	86.7	15.28	83.3	15.28	80	0	50	20
268	D-12282	ND	100	0	100	0	100	0	86.7	23.1
269	PI-614885	ND	100	0	100	0	100	0	90	10
272	PI-510549	WD	66.7	15.28	80	10	60	10	20	10
273	Ames-13738	ND	96.7	5.77	100	0	76.7	20.82	60	26.46
275	Ames-13761	SD	3.3	5.77	0	0	0	0	3.3	5.77
276	D-12279	ND	90	17.32	50	26.46	60	10	80	20
280	PI-614884	ND	93.3	5.77	80	0	86.7	11.55	93.3	5.77
282	QUF9P39-64	WD	73.3	37.86	90	0	66.7	11.55	43.3	20.82
284	CHEN-5	MD	46.7	41.63	33.3	57.73	33.3	57.73	46.7	41.63
285	D-12329	ND	100	0	86.7	11.55	53.3	5.77	36.7	23.1
286	INDIAN QUINOA	MD	30	26.46	23.3	23.1	16.7	28.87	16.7	20.82
287	PI-614883	MD	43.3	0	53.3	0	13.3	0	10	0
289	CHEN-7	ND	100	0	96.7	5.77	83.3	11.55	86.7	5.77
292	11WAQ-108.42	ND	96.7	5.77	93.3	5.77	100	0	100	0
293	BO-58	ND	100	0	100	0	100	0	76.7	5.77
294	ICBA-Q3	WD	60	40	80	20	100	0	73.3	23.1
295	JAVI	ND	100	0	100	0	100	0	100	0
296	NSL-86628	ND	100	0	100	0	100	0	100	0
297	Ames-13744	SD	0	0	3.3	5.77	0	0	0	0
298	NSL-86649	ND	100	0	93.3	11.55	86.7	11.55	63.3	11.55
299	Ames-13727	WD	73.3	15.27	90	10	90	17.32	70	0
300	REDHEAD	ND	100	0	100	0	100	0	100	0
301	Ames-13745	WD	53.3	11.55	73.3	30.55	80	34.64	13.3	11.55
302	CHEN-33	ND	100	0	100	0	100	0	73.3	0
303	PI-634921	MD	43.3	11.55	56.7	30.55	33.3	5.77	33.3	5.77
304	PI-634925	ND	80	0	100	0	100	0	100	0
305	Ames-13721	SD	3.3	5.77	0	0	0	0	3.3	5.77
307	Ames-13735	MD	30	10	10	10	20	20	40	17.32
309	Nde-09	ND	100	0	100	0	100	0	100	0
313	PI-614927	ND	76.7	5.77	83.3	28.87	70	17.32	83.3	20.82
322	RU-5	ND	86.7	15.28	100	0	76.7	11.55	36.7	20.82
323	BO-31	SD	0	0	3.3	5.77	0	0	0	0
325	11WAQ-102.52	ND	100	0	90	17.32	90	5.77	90	10
326	BO-32	ND	83.3	28.87	86.7	11.55	100	0	96.7	5.77
332	11WAQ-108.18	ND	86.7	11.55	66.7	15.28	96.7	5.77	86.7	11.55
335	E-DK-4	WD	73.3	20.82	46.7	25.17	40	36.06	10	17.32
SD = Strongly dormant
MD = Moderatly dormant
WD = Weakly dormant
ND = Non-dormant
Percent germination on day 7
STDV = standard deviation
