# Supplementary material for: Evaluating relationships between seed morphological traits and seed dormancy in Chenopodium quinoa Willd
Source: Front Plant Sci. 2023 Oct 20;14:1161165. doi: 10.3389/fpls.2023.1161165 (PMC10623317; doi:10.3389/fpls.2023.1161165)
Supplement: Supplementary Table 2 — Seed coat thickness, color, and composition measurements for 181 quinoa varieties. [file Table_2.xlsx]

## Sheet: Sheet1
Sample Number	Variety Name	Seed Source (SS)	Seed Coat Color	Seed Coat Thickness (mm)	Area (pixels)	Area (mm2)	Perimeter (pixels)	Perimeter mm	Eccentricity	Major Axis (pixels)	Major Axis (mm)	Minor Axis (pixels)	Minor Axis (mm)	Crude Protein (g/100g)	Moisture (g/100g)
9	QQ74	2018 MV QVT Plot 102	beige	0.033	NM	NM	NM	NM	NM	NM	NM	NM	NM	NM	NM
13	D-12081	QP-318	warm cream	0.046	NM	NM	NM	NM	NM	NM	NM	NM	NM	NM	NM
16	CHEN-89	QP-208	cream	0.042	3383.34	1.51583	211.795	4.48299	0.386426	68.4823	1.44954	62.6182	1.32542	18.8774	8.66215
21	D-12353	QP-227	cream	0.039	NM	NM	NM	NM	NM	NM	NM	NM	NM	NM	NM
22	CHEN-339	QP-282	cream	0.032	5617.93	2.51699	281.749	5.96368	0.339998	87.7154	1.85664	81.5983	1.72716	15.3672	8.56413
27	CHEN-358	QP-296	beige	0.066	5288.93	2.36959	285.606	6.04532	0.373571	85.9836	1.81999	78.6891	1.66558	17.7869	8.34464
30	D-12021	QP-311	cream	0.022	3958.45	1.7735	261.093	5.52647	0.405894	76.0006	1.60868	68.0838	1.44111	18.0651	8.7499
31	D-10003	QP-259	cream	0.028	4241.88	1.90048	238.181	5.04151	0.340533	75.8703	1.60592	70.7289	1.49709	17.6261	8.39558
34	CHEN-349	QP-014	beige	0.027	NM	NM	NM	NM	NM	NM	NM	NM	NM	NM	NM
35	D-11965	QP-167	cream	0.061	NM	NM	NM	NM	NM	NM	NM	NM	NM	NM	NM
38	D-11973	QP-251	beige	0.051	NM	NM	NM	NM	NM	NM	NM	NM	NM	NM	NM
40	D-11918	QP-299	cream	0.044	3814.08	1.70881	223.15	4.72333	0.30103	71.576	1.51503	67.7872	1.43483	18.1599	8.82653
41	D-12177	QP-240	beige	0.033	6471.45	2.89939	301.731	6.38664	0.352861	94.3184	1.99641	87.3376	1.84865	18.7261	8.59104
42	Ames-13748	QP-124	beige	0.021	4814.68	2.15711	269.584	5.70619	0.35747	81.6386	1.72802	75.3882	1.59572	15.6801	8.17413
43	CHEN-470	QP-033	brown	0.032	5504.07	2.46598	278.778	5.9008	0.369245	87.2446	1.84668	80.3659	1.70108	15.0663	8.30962
45	D-12401	QP-072	beige	0.052	3705.18	1.66002	220.598	4.66932	0.354369	71.2279	1.50766	66.1898	1.40102	16.5605	8.81838
46	CHEN-65	QP-106	brown	0.043	NM	NM	NM	NM	NM	NM	NM	NM	NM	NM	NM
48	CHEN-413	QP-273	beige	0.037	NM	NM	NM	NM	NM	NM	NM	NM	NM	NM	NM
50	CHEN-69	QP-334	cream	0.045	5015.69	2.24717	262.076	5.54727	0.364991	83.0383	1.75764	76.5918	1.62119	17.9341	9.23736
51	CHEN-384	QP-274	beige	0.037	5015.69	2.24717	262.076	5.54727	0.364991	83.0383	1.75764	76.5918	1.62119	18.1377	8.58971
52	D-12363	QP-268	cream	0.05	3931.49	1.76142	227.658	4.81875	0.356563	73.3921	1.55347	68.1168	1.4418	18.2062	8.56913
53	D-11936	QP-200	brown	0.04	3949.11	1.76931	316.664	6.70271	0.556451	83.4943	1.76729	63.9763	1.35417	16.5853	8.34563
54	D-12225	QP-007	beige	0.046	3891.47	1.74349	228.717	4.84118	0.358436	72.9969	1.5451	67.6204	1.4313	18.6668	8.29553
55	D-12183	QP-101	cream	0.056	5022.55	2.25024	263.332	5.57385	0.335004	82.7384	1.7513	77.4521	1.6394	17.2887	8.21999
56	D-9977	QP-281	beige	0.047	4236.92	1.89826	236.325	5.00221	0.342627	75.9337	1.60726	70.8838	1.50037	17.0315	8.77366
58	D-9973	QP-079	beige	0.042	6741.88	3.02055	316.929	6.70833	0.360581	96.6253	2.04524	89.0744	1.88541	17.3845	8.48041
60	D-12214	QP-151	black	0.033	4735.14	2.12147	342.021	7.23945	0.458436	84.8028	1.79499	73.5821	1.55749	16.3097	8.08942
64	D-12160	QP-158	beige	0.05	5852.39	2.62203	284.307	6.01783	0.347326	89.4768	1.89392	83.2611	1.76236	15.5559	8.33218
65	CHEN-423	QP-122	beige	0.042	5052.72	2.26376	266.824	5.64777	0.353647	83.4443	1.76624	77.4806	1.64001	14.6351	7.82895
66	D-12350	QP-222	cream	0.018	4472.89	2.00398	247.228	5.233	0.35697	78.4355	1.66022	72.3982	1.53243	17.9927	8.36363
67	D-9985	QP-331	beige	0.029	4769.26	2.13676	268.248	5.67792	0.390852	81.9688	1.73501	74.5078	1.57708	18.3182	8.37299
69	CHEN-205	QP-130	beige	0.041	4784.18	2.14344	252.501	5.3446	0.340999	80.4924	1.70376	75.1446	1.59056	15.5066	8.09543
76	CHEN-424	QP-025	beige	0.046	4733.03	2.12053	250.038	5.29247	0.345223	80.2496	1.69862	74.8235	1.58376	15.9221	8.08805
77	03-21-072RM	QP-201	cream	0.039	4006.97	1.79523	231.162	4.89292	0.348246	73.9797	1.5659	68.9545	1.45954	17.0399	8.54391
79	D-12416	QP-163	beige	0.039	4179	1.87231	235.653	4.98798	0.374214	75.8889	1.60631	69.8408	1.4783	16.8368	8.29167
81	CHEN-298	QP-009	yellow	0.068	6297.2	2.82132	306.717	6.49217	0.34962	93.3094	1.97505	86.4377	1.8296	15.3871	8.29697
82	D-12123	QP-195	brown	0.05	6479.48	2.90299	311.617	6.59588	0.35253	94.4396	1.99897	87.6593	1.85546	15.1128	8.12139
83	CHEN-429	QP-294	brown	0.032	5993.74	2.68536	289.9	6.13622	0.375967	91.2489	1.93144	83.7821	1.77339	15.7699	8.22025
84	D-11943	QP-162	cream	0.033	4836.06	2.16669	266.183	5.63421	0.354747	81.7027	1.72937	75.4938	1.59795	16.8208	8.0886
85	D-11953	QP-188	beige	0.027	4429.79	1.98467	245.064	5.18719	0.350388	77.7637	1.646	72.2719	1.52976	17.0292	8.25059
86	D-12251	QP-243	beige	0.035	4240.37	1.89981	239.362	5.0665	0.338605	75.9845	1.60834	70.8066	1.49874	18.0284	8.5666
88	D-11935	QP-280	beige	0.034	6795.6	3.04462	307.54	6.50959	0.346113	96.2727	2.03777	89.7566	1.89985	15.3866	8.34214
90	D-12179	QP-292	cream	0.037	NM	NM	NM	NM	NM	NM	NM	NM	NM	NM	NM
92	CHEN-225	QP-174	beige	0.046	NM	NM	NM	NM	NM	NM	NM	NM	NM	NM	NM
93	D-12038	QP-310	black	0.051	4042.98	1.81137	300.455	6.35963	0.425358	78.1741	1.65468	69.1141	1.46292	8.35499	0.673431
94	D-12256	QP-252	beige	0.037	4672.42	2.09337	250.793	5.30844	0.344204	79.8474	1.6901	74.3829	1.57444	17.0235	8.41629
96	D-12162	QP-271	brown	0.056	4386.28	1.96518	241.791	5.11791	0.351172	77.4602	1.63957	71.9061	1.52201	16.7738	8.34194
98	CHEN-224	QP-171	beige	0.043	5385.33	2.41278	271.938	5.75603	0.337053	85.6298	1.8125	79.8191	1.68951	16.908	8.17814
99	D-12359	QP-266	black	0.035	NM	NM	NM	NM	NM	NM	NM	NM	NM	NM	NM
101	CHEN-350	QP-306	cream	0.074	5907.92	2.64691	293.201	6.20609	0.394117	91.5363	1.93752	82.8042	1.75269	16.3937	8.4748
102	D-12122	QP-317	beige	0.054	4671.94	2.09316	250.987	5.31256	0.345171	79.8521	1.6902	74.4452	1.57576	16.5163	8.67991
103	D-10005	QP-146	beige	0.043	6690.57	2.99756	315.932	6.68722	0.369097	96.3121	2.03861	88.6692	1.87683	18.6383	8.49372
104	CHEN-404	QP-076	beige	0.05	5756.81	2.57921	286.707	6.06862	0.369462	89.2335	1.88878	81.9729	1.73509	15.5876	8.52009
105	CHEN-412	QP-302	cream	0.037	5706.44	2.55664	284.542	6.0228	0.361243	88.4659	1.87253	81.6957	1.72923	16.4409	8.622
106	D-12182	QP-291	brown	0.041	4414.96	1.97802	305.161	6.45925	0.422572	80.5605	1.7052	71.7272	1.51823	14.9282	8.39194
107	D-12222	QP-328	beige	0.032	3896.83	1.74589	231.576	4.90169	0.372068	73.4955	1.55565	67.4919	1.42858	17.1245	8.22093
110	D-12420	QP-022	beige	0.062	4806.89	2.15362	252.945	5.354	0.327541	80.6542	1.70718	75.7416	1.6032	14.8905	8.19444
111	CHEN-220	QP-170	beige	0.035	4888.81	2.19032	259.137	5.48506	0.335063	81.7545	1.73047	76.3619	1.61633	15.2453	8.06302
113	CHEN-344	QP-217	beige	0.034	5087.82	2.27948	266.643	5.64395	0.352273	83.7402	1.7725	77.5891	1.6423	16.3084	8.52833
114	D-12409	QP-168	beige	0.042	4456.35	1.99657	241.72	5.11641	0.336491	77.6714	1.64404	72.6334	1.53741	15.3975	8.27371
117	CHEN-112	QP-307	beige	0.05	4071.92	1.82433	270.342	5.72224	0.420517	76.748	1.6245	68.5542	1.45106	18.1315	8.41532
119	PI-478418	QP-223	brown	0.037	2346.81	1.05144	309.257	6.54593	0.57033	63.515	1.3444	50.632	1.07171	16.0076	8.07992
120	CHEN-197	QP-329	brown	0.033	4590.92	2.05686	277.109	5.86547	0.395446	80.7167	1.7085	73.0429	1.54607	15.5571	8.19212
121	CHEN-330	QP-332	beige	0.06	7227.33	3.23805	331.275	7.012	0.379119	100.777	2.13311	91.8662	1.9445	16.0256	8.40882
123	D-12413	QP-290	beige	0.039	4631.51	2.07504	278.818	5.90165	0.394658	80.9409	1.71325	73.485	1.55543	14.5086	8.32947
126	CHEN-256	QP-131	beige	0.026	4178.72	1.87218	235.412	4.98289	0.357828	75.5514	1.59917	70.0261	1.48222	17.247	8.39039
127	D-12060	QP-256	beige	0.045	6848.06	3.06812	307.383	6.50628	0.371908	97.2394	2.05823	89.6172	1.8969	17.1004	8.56216
129	D-12201	QP-184	cream	0.039	4389.44	1.96659	243.317	5.15022	0.355373	77.7054	1.64476	71.938	1.52269	15.0854	8.22365
130	CHEN-218	QP-104	brown	0.027	6295	2.82033	307.603	6.51092	0.378021	93.5325	1.97977	85.9075	1.81837	14.9279	8.13897
131	D-12258	QP-050	beige	0.032	4483.22	2.00861	245.222	5.19053	0.342288	78.3058	1.65747	72.8454	1.5419	16.2827	8.2562
132	D-12357	QP-051	warm cream	0.043	4879.47	2.18614	260.254	5.50872	0.351288	81.9873	1.7354	75.9428	1.60746	15.9984	8.42881
133	CHEN-389	QP-053	beige	0.047	5219.23	2.33836	271.026	5.73672	0.357199	84.6085	1.79088	78.2319	1.65591	16.5418	8.1768
136	CICA-127	QP-257	beige	0.044	6338.79	2.83995	297.307	6.29299	0.325986	92.7452	1.96311	87.0928	1.84346	16.6945	8.29777
138	D-12411	QP-077	brown	0.031	3727.48	1.67002	312.211	6.60847	0.497556	77.8662	1.64817	65.4754	1.3859	14.6104	8.20598
139	PI-478414	QP-327	red	0.059	1011.43	0.453149	254.271	5.38206	0.837773	57.4186	1.21536	28.929	0.612331	14.4052	9.08505
140	CHEN-140	QP-212	cream	0.048	5662.75	2.53707	281.015	5.94816	0.356452	88.3037	1.86909	81.7888	1.7312	16.4365	8.34242
141	PI-510537	QP-325	black	0.034	3856.66	1.72789	366.124	7.74962	0.536054	83.2123	1.76133	67.3715	1.42603	15.0948	8.23497
142	D-12020	QP-305	brown	0.047	4336.82	1.94302	291.451	6.16904	0.431839	80.1015	1.69548	70.4825	1.49188	15.9365	8.2062
143	D-12268	QP-238	brown	0.031	4588.58	2.05581	318.392	6.73929	0.426285	83.1358	1.75971	73.5906	1.55767	18.0123	8.05625
145	Ames-13725	QP-216	brown	0.041	5289.82	2.36998	310.734	6.5772	0.466855	88.5537	1.87439	77.1441	1.63288	16.0772	8.11949
147	D-12387	QP-129	black	0.054	2982.84	1.3364	283.159	5.99354	0.604145	73.456	1.55482	54.9542	1.1632	13.563	8.33962
150	D-12176	QP-148	beige	0.061	6398.23	2.86659	302.132	6.39512	0.331773	93.3464	1.97583	87.3088	1.84804	15.778	8.33911
151	CHEN-144	QP-270	beige	0.053	4887.93	2.18993	270.538	5.7264	0.35293	82.3624	1.74334	76.2359	1.61366	17.3328	8.08262
152	CHEN-376	QP-304	black	0.062	2036.87	0.912574	317.957	6.7301	0.607679	61.0514	1.29225	46.8257	0.991143	16.0463	8.18532
153	D-11960	QP-239	cream	0.067	3988.5	1.78696	232.01	4.91088	0.362842	73.989	1.5661	68.5196	1.45033	20.0832	8.02526
154	D-12037	QP-056	beige	0.035	5157.2	2.31057	274.23	5.80454	0.356166	84.2283	1.78283	77.9951	1.6509	15.2183	8.30104
155	CHEN-382	QP-074	cream	0.05	4087.9	1.83149	234.92	4.97248	0.356617	74.9047	1.58548	69.4944	1.47097	15.5884	8.45951
158	D-12166	QP-149	beige	0.047	4678.97	2.09631	249.675	5.28479	0.339706	79.9501	1.69228	74.5174	1.57729	16.5227	8.21551
159	CHEN-155	QP-206	beige	0.047	4189.13	1.87685	240.167	5.08354	0.331126	75.4631	1.5973	70.6384	1.49518	17.2725	8.21358
160	D-12184	QP-078	black	0.018	949.592	0.425443	242.568	5.13437	0.838644	55.8115	1.18134	28.0738	0.594228	13.4085	8.20342
161	PI-614881	QP-275	cream	0.042	5527.69	2.47656	279.359	5.9131	0.390673	87.8595	1.85969	80.2506	1.69864	13.4277	8.61952
162	CHEN-400	QP-324	warm cream	0.046	7186.7	3.21984	322.652	6.82947	0.375193	99.9655	2.11594	91.6332	1.93957	17.6853	8.60693
164	CHEN-299	QP-255	brown	0.054	4614.53	2.06744	322.689	6.83024	0.448454	83.0354	1.75758	72.7613	1.54011	17.1621	8.81629
166	CHEN-159	QP-121	warm cream	0.045	5022.17	2.25007	271.215	5.74071	0.353084	82.9809	1.75643	77.0357	1.63059	15.3969	8.15889
168	CHEN-430	QP-205	red brown	0.041	4523.11	2.02648	322.5	6.82624	0.476434	83.3882	1.76505	71.5449	1.51437	15.4318	8.3468
169	CHEN-417	QP-262	beige	0.034	6303.31	2.82406	315.949	6.68758	0.358716	93.7105	1.98354	86.432	1.82948	16.3928	8.18743
171	CHEN-91	QP-154	grey	0.035	6646.85	2.97798	312.233	6.60893	0.368194	96.0298	2.03263	88.327	1.86959	16.6079	8.38728
172	CHEN-199	QP-245	grey	0.058	4859.73	2.17729	260.086	5.50516	0.337455	81.5061	1.72521	76.0874	1.61052	16.3917	8.27194
175	CHEN-226	QP-125	beige	0.037	6109.85	2.73738	299.727	6.34423	0.349921	91.7366	1.94176	85.0574	1.80038	14.2203	8.24076
176	CHEN-222	QP-110	brown	0.075	4049.53	1.8143	249.111	5.27285	0.365831	75.0487	1.58853	69.0794	1.46218	16.7288	8.16786
180	CHEN-71	QP-161	brown	0.037	5686.98	2.54793	290.303	6.14476	0.361166	88.6591	1.87662	81.8225	1.73191	15.6075	8.32648
181	CHEN-162	QP-155	cream	0.047	5761.48	2.5813	283.409	5.99882	0.402531	90.0536	1.90614	81.6094	1.7274	15.2257	8.43724
182	Ames-13758	QP-147	beige	0.038	5557.84	2.49007	289.328	6.1241	0.389545	88.4725	1.87267	80.5125	1.70418	14.3266	7.9359
183	CHEN-147	QP-075	beige	0.042	4681.87	2.09761	255.837	5.41522	0.348224	80.0837	1.69511	74.391	1.57461	16.7979	8.30154
185	D-9994	QP-315	beige	0.028	6535.37	2.92803	311.175	6.58654	0.366009	95.2212	2.01551	87.723	1.8568	16.3204	8.28085
186	654	QP-039-1	red brown	0.033	NM	NM	NM	NM	NM	NM	NM	NM	NM	NM	NM
189	CHEN-219	QP-157	beige	0.037	NM	NM	NM	NM	NM	NM	NM	NM	NM	NM	NM
190	CHEN-471	QP-196	cream	0.04	6513.26	2.91812	310.518	6.57263	0.360962	94.8304	2.00724	87.7294	1.85694	15.1976	8.10352
195	CHEN-128	QP-150	beige	0.064	NM	NM	NM	NM	NM	NM	NM	NM	NM	NM	NM
196	Ames-13730	QP-059	beige	0.083	6035.72	2.70417	331.507	7.0169	0.440986	93.9732	1.9891	83.0249	1.75736	12.8101	7.85583
197	D-12211	QP-028	beige	0.029	4307.06	1.92968	245.136	5.18871	0.367656	77.0447	1.63078	70.9298	1.50135	16.3893	8.20077
198	D-12341	QP-197	beige	0.032	4724.86	2.11687	259.836	5.49986	0.342711	80.5206	1.70435	74.8611	1.58456	16.8582	8.21017
200	Ratuqui	QP-269	brown	0.048	7003.18	3.13762	352.504	7.46132	0.420784	100.099	2.11876	89.6881	1.8984	17.1278	8.53153
201	PI-478408	QP-186	warm cream	0.061	5282.86	2.36687	312.462	6.61377	0.45259	88.2341	1.86762	77.1396	1.63279	16.3161	8.33308
202	Ames-13728	QP-114	beige	0.062	5110.75	2.28976	302.384	6.40046	0.423453	86.0205	1.82077	76.6941	1.62336	12.6995	8.02362
203	CHEN-322	QP-182	beige	0.074	4365.68	1.95594	249.1	5.27262	0.358111	77.6597	1.6438	71.7738	1.51921	15.0168	8.11617
205	CHEN-354	QP-203	beige	0.043	6002.35	2.68922	289.931	6.13688	0.333823	90.417	1.91383	84.5907	1.7905	15.5313	8.21873
206	Ames-13753	QP-040	cream	0.045	5184.01	2.32258	269.516	5.70475	0.345967	84.0384	1.77881	78.1823	1.65486	15.7833	7.9284
207	D-10004	QP-198	brown	0.05	5047.31	2.26134	283.015	5.99049	0.37944	83.9918	1.77783	76.8766	1.62722	15.4142	8.14858
208	Ames-13760	QP-070	beige	0.022	4079.68	1.82781	260.444	5.51272	0.4187	76.5089	1.61944	68.4987	1.44989	17.531	8.23711
209	D-12208	QP-054	black	0.044	1225.24	0.548941	253.595	5.36776	0.871302	68.9304	1.45903	31.0215	0.656622	14.2553	8.27853
210	D-12320	QP-085	beige	0.031	4318.29	1.93471	257.005	5.43994	0.369688	77.5089	1.6406	71.3008	1.5092	16.5594	8.15794
211	D-12036	QP-017	beige	0.029	6225.81	2.78934	300.608	6.36287	0.354432	92.5866	1.95975	85.7836	1.81575	14.1864	8.09642
212	CHEN-465	QP-012	red brown	0.028	3738.36	1.67489	262.802	5.56265	0.398648	73.3529	1.55264	66.196	1.40115	14.0724	8.01912
213	CHEN-174	QP-187	brown	0.051	5472.86	2.45199	277.587	5.87558	0.340142	86.6318	1.83371	80.7542	1.7093	14.4575	8.30875
214	PI-510543	QP-071	brown	0.074	3967.18	1.77741	268.145	5.67574	0.408411	75.4288	1.59658	67.753	1.43411	15.7193	8.25337
215	D-12014	QP-265	beige	0.045	6030.42	2.7018	318.461	6.74076	0.37892	92.4583	1.95703	84.239	1.78306	15.5595	8.21158
221	CHEN-291	QP-034	black	0.046	4954.59	2.2198	422.124	8.93497	0.499659	89.4356	1.89305	75.306	1.59398	14.3645	8.27028
223	PI-614880	QP-100	brown	0.034	3528.63	1.58092	292.906	6.19985	0.515358	75.2143	1.59203	62.8741	1.33083	13.8763	7.96797
225	PI-614882	QP-185	beige	0.046	5012.74	2.24585	280.94	5.94656	0.408397	84.4596	1.78773	76.2653	1.61428	14.7051	7.64417
226	Ames-12734	QP-021	beige	0.032	NM	NM	NM	NM	NM	NM	NM	NM	NM	NM	NM
227	D-12405	QP-069	brown	0.041	NM	NM	NM	NM	NM	NM	NM	NM	NM	NM	NM
229	SALCEDO-INIA	QP-246	beige	0.075	5560.72	2.49136	305.846	6.47375	0.385733	88.7075	1.87764	80.6114	1.70627	14.7176	8.40481
230	PI-584524	QP-067	beige	0.042	4642.16	2.07982	267.791	5.66825	0.389543	80.8309	1.71092	73.5149	1.55606	14.759	7.97473
231	D-12393	QP-214	black	0.022	689.26	0.308808	202.502	4.2863	0.8538	49.9644	1.05758	22.6559	0.479551	13.7737	8.28012
236	BO-46-2	QP-098	beige	0.053	5932.6	2.65797	301.506	6.38188	0.369342	90.8254	1.92247	83.3992	1.76528	13.6107	7.90575
240	D-11924	QP-145	beige	0.116	4292.06	1.92296	265.441	5.6185	0.393813	78.1808	1.65483	70.7081	1.49665	16.6092	8.18035
244	PI-634924	QP-062	grey	0.101	2679.95	1.20069	355.264	7.51975	0.676553	67.2512	1.42348	48.9242	1.03556	13.2085	7.57624
246	REAL	19KA-342	beige	0.06	NM	NM	NM	NM	NM	NM	NM	NM	NM	NM	NM
250	PI-614887	QP-031	beige	0.062	5800.33	2.59871	294.992	6.24399	0.398169	90.4965	1.91551	82.0747	1.73725	14.0001	8.02129
252	PI-665283	QP-083	brown	0.048	5019.37	2.24882	320.937	6.79317	0.414056	85.3234	1.80601	76.4002	1.61714	15.4934	7.81174
256	PI-614888	QP-095	cream	0.031	4584.36	2.05392	263.889	5.58566	0.378166	79.9747	1.6928	73.191	1.54921	13.6107	7.90575
258	Ames-13749	19KA-170	warm cream	0.043	5698.52	2.55309	324.463	6.8678	0.413544	90.7489	1.92085	81.211	1.71897	14.6987	7.84057
261	Ames-13729	QP-234	beige	0.051	5192.2	2.32625	281.602	5.96058	0.375802	85.2172	1.80376	78.1012	1.65314	12.4007	7.94259
262	CHEN-66	QP-183	beige	0.039	6917.35	3.09917	333.844	7.06637	0.425544	99.7114	2.11056	89.0019	1.88387	15.5329	8.47477
264	PI-634921	QP-172	beige	0.072	6739.4	3.01944	348.978	7.3867	0.411167	98.6963	2.08907	88.327	1.86959	13.6464	7.72948
265	PUC-MIX-RED	QP-030	beige	0.057	6105.25	2.73532	301.684	6.38564	0.389899	92.8052	1.96438	84.4192	1.78687	15.7634	7.95484
266	Ames-13740	QP-135	beige	0.057	5031.12	2.25408	309.051	6.54159	0.434688	85.6124	1.81213	76.0097	1.60887	14.1484	7.91521
267	D-12431	QP-190	beige	0.043	5165.45	2.31427	294.99	6.24395	0.409116	85.9607	1.8195	77.2829	1.63582	16.2933	8.17962
268	D-12282	QP-090	brown	0.031	5719.04	2.56229	296.489	6.27568	0.368767	89.2975	1.89013	82.1518	1.73888	13.8703	7.91346
269	PI-614885	QP-066	beige	0.043	5807.64	2.60198	308.235	6.5243	0.389654	90.442	1.91436	82.3351	1.74276	12.7539	7.56591
273	Ames-13738	QP-049	beige	0.046	5546.33	2.48491	317.798	6.72672	0.425659	89.6292	1.89715	79.8292	1.68972	13.3568	8.16072
275	Ames-13761	QP-133	beige	0.052	NM	NM	NM	NM	NM	NM	NM	NM	NM	NM	NM
276	D-12279	QP-224	beige	0.049	6640.67	2.9752	324.342	6.86525	0.364602	96.1742	2.03569	88.6017	1.8754	14.2392	7.51201
280	PI-614884	QP-140	beige	0.08	6067.64	2.71847	336.401	7.12049	0.431006	93.9402	1.9884	83.5522	1.76852	13.3894	8.08929
282	QUF9P39-64	2018 MV QVT P311	brown	0.049	6067.64	2.71847	336.401	7.12049	0.431006	93.9402	1.9884	83.5522	1.76852	13.8267	7.80519
284	CHEN-5	QP-027	beige	0.031	4127.99	1.84946	246.003	5.20706	0.381055	75.9525	1.60766	69.5297	1.47171	16.4916	7.83222
285	D-12329	19KA-71	beige	0.047	NM	NM	NM	NM	NM	NM	NM	NM	NM	NM	NM
286	INDIAN QUINOA	QP-026	warm cream	0.035	6531.06	2.9261	327.17	6.9251	0.377455	95.8888	2.02965	87.5771	1.85371	15.4543	8.2433
287	PI-614883	QP-128	beige	0.033	4775.56	2.13958	264.139	5.59095	0.372861	81.5901	1.72699	74.8822	1.58501	17.1788	7.36988
289	CHEN-7	QP-194	beige	0.064	4348	1.94802	252.665	5.34807	0.381402	78.0352	1.65175	71.3571	1.51039	18.2237	8.27519
293	BO-58	QP-061	brown	0.023	6007.47	2.69151	310.971	6.58221	0.413535	92.6315	1.9607	83.2936	1.76305	14.7423	8.04894
294	ICBA-Q3	QP-233	beige	0.022	7392.11	3.31187	346.553	7.33537	0.365292	101.835	2.1555	93.483	1.97872	15.913	7.95648
295	JAVI	QP-018	beige	0.039	7048	3.1577	344.877	7.29989	0.382208	99.6462	2.10918	90.9481	1.92507	14.743	8.20775
296	NSL-86628	QP-038	beige	0.039	5994.6	2.68575	321.269	6.8002	0.394438	92.1246	1.94997	83.7065	1.77179	14.5166	7.74287
297	AMES-13744	QP-046	beige	0.031	6811.57	3.05177	337.566	7.14515	0.380646	97.8685	2.07155	89.3792	1.89186	12.9069	7.50294
298	NSL-86649	QP-097	beige	0.028	4379.27	1.96203	253.005	5.35527	0.379129	78.2886	1.65711	71.6173	1.5159	16.7757	7.69662
299	Ames-13727	QP-063	beige	0.058	5668.5	2.53965	317.912	6.72913	0.405237	89.7731	1.9002	80.8918	1.71221	13.4359	7.95626
300	REDHEAD	QP-113	cream	0.058	NM	NM	NM	NM	NM	NM	NM	NM	NM	NM	NM
301	Ames-13745	QP-042	beige	0.047	5668.5	2.53965	317.912	6.72913	0.405237	89.7731	1.9002	80.8918	1.71221	13.1723	7.46999
302	CHEN-33	QP-064	beige	0.047	4418.22	1.97949	257.199	5.44404	0.373051	78.5307	1.66223	72.0867	1.52583	16.4042	7.80596
303	PI-634921	QP-141	beige	0.031	4445.54	1.99173	273.236	5.78349	0.413609	79.862	1.69041	71.6901	1.51744	14.0382	7.91918
304	PI-634925	QP-109	brown	0.044	NM	NM	NM	NM	NM	NM	NM	NM	NM	NM	NM
305	Ames-13721	QP-041	grey	0.065	6382.24	2.85942	353.769	7.48811	0.43561	96.3752	2.03994	85.5179	1.81013	15.2838	7.88628
307	Ames-13735	QP-045	grey	0.083	5122.9	2.2952	273.599	5.79119	0.397495	84.926	1.7976	77.266	1.63546	14.608	8.05169
309	Nde-09	QP-086	grey	0.053	6927.07	3.10352	327.618	6.93458	0.357532	98.0219	2.0748	90.561	1.91687	14.4223	7.28295
313	PI-614927	QP-006	cream	0.053	NM	NM	NM	NM	NM	NM	NM	NM	NM	NM	NM
323	BO-31	QP-108	beige	0.04	5483	2.45654	274.248	5.80491	0.375539	87.2213	1.84618	80.1563	1.69664	15.6107	8.10996
326	BO-32	QP-107	beige	0.042	7445.7	3.33588	352.976	7.47133	0.385661	102.413	2.16774	93.4503	1.97803	14.3675	7.70732
332	11WAQ-108.18	2018 MVQVT P225 E24	beige	0.046	NM	NM	NM	NM	NM	NM	NM	NM	NM	NM	NM
335	E-DK-4	QP-19	beige	0.042	6226.09	2.78946	292.88	6.1993	0.34045	92.3375	1.95448	86.016	1.82067	15.2194	8.05659
NM = Not measured
The resolution for values reported in pixels is 1200 DPI; density of pixels per inch.
